# Supplementary material for: Holothurian Wall Hydrolysate Ameliorates Cyclophosphamide-Induced Immunocompromised Mice via Regulating Immune Response and Improving Gut Microbiota
Source: Int J Mol Sci. 2023 Aug 9;24(16):12583. doi: 10.3390/ijms241612583 (PMC10454611; doi:10.3390/ijms241612583)
Supplement: Supplementary file 1 [file ijms-24-12583-s001.zip]

Archive with 1 entries (1 files):
- ijms-2526230-supplementary.pdf
